# Supplementary material for: Fluorescently Tagged Poly(methyl methacrylate)s
Source: Molecules. 2024 Dec 16;29(24):5940. doi: 10.3390/molecules29245940 (PMC11676142; doi:10.3390/molecules29245940)
Supplement: Supplementary file 1 [file molecules-29-05940-s001.zip]

Archive with 1 entries (1 files):
- molecules-3328886-supplementary.pdf
